# Supplementary material for: Borniopsis mortoni sp. n. (Heterodonta, Galeommatoidea, Galeommatidae sensu lato), a new bivalve commensal with a synaptid sea cucumber from Japan
Source: Zookeys. 2016 Sep 7;(615):33–45. doi: 10.3897/zookeys.615.8125 (PMC5027776; doi:10.3897/zookeys.615.8125)
Supplement: XML Treatment for Borniopsis mortoni [file zookeys.615.8125-treatment1.xml]

<!DOCTYPE tp:taxon-treatment
  PUBLIC "-//TaxonX//DTD Taxonomic Treatment Publishing DTD v0 20100105//EN" "tax-treatment-NSO.dtd">
<tp:taxon-treatment xmlns:tp="http://www.plazi.org/taxpub"><tp:treatment-meta><kwd-group><label>Taxon classification</label><kwd><named-content content-type="kingdom">Animalia</named-content></kwd><kwd><named-content content-type="order">Veneroida</named-content></kwd><kwd><named-content content-type="family">Galeommatidae</named-content></kwd></kwd-group><mixed-citation publication-type="journal"><person-group><name><surname>Goto</surname><given-names>Ryutaro</given-names></name><name><surname>Ishikawa</surname><given-names>Hiroshi</given-names></name></person-group><article-title><italic><tp:taxon-name><tp:taxon-name-part taxon-name-part-type="genus">Borniopsis</tp:taxon-name-part> <tp:taxon-name-part taxon-name-part-type="species">mortoni</tp:taxon-name-part></tp:taxon-name></italic> sp. n. (<tp:taxon-name><tp:taxon-name-part taxon-name-part-type="subclass">Heterodonta</tp:taxon-name-part></tp:taxon-name>, <tp:taxon-name><tp:taxon-name-part taxon-name-part-type="superfamily">Galeommatoidea</tp:taxon-name-part></tp:taxon-name>, <tp:taxon-name><tp:taxon-name-part taxon-name-part-type="family">Galeommatidae</tp:taxon-name-part></tp:taxon-name> <italic>sensu lato</italic>), a new bivalve commensal with a synaptid sea cucumber from Japan</article-title><source>Zookeys</source><day>7</day><month>9</month><year>2016</year><volume>2016</volume><issue>615</issue><fpage>33</fpage><lpage>45</lpage><pub-id pub-id-type="doi">10.3897/zookeys.615.8125</pub-id></mixed-citation></tp:treatment-meta><tp:nomenclature><tp:taxon-name>
              <tp:taxon-name-part taxon-name-part-type="genus">Borniopsis</tp:taxon-name-part>
              <tp:taxon-name-part taxon-name-part-type="species">mortoni</tp:taxon-name-part>
              <object-id xmlns:xlink="http://www.w3.org/1999/xlink" content-type="zoobank" xlink:type="simple">http://zoobank.org/1782E002-A7F1-42D1-A1EC-0824A89B5A3E</object-id>
              <object-id xmlns:xlink="http://www.w3.org/1999/xlink" content-type="vernacular" xlink:type="simple">New Japanese name: Himoikarinamako-yadorigai</object-id>
            </tp:taxon-name><tp:taxon-status xmlns:xlink="http://www.w3.org/1999/xlink" xlink:type="simple">sp. n.</tp:taxon-status><xref ref-type="fig" rid="F1">Figs 1</xref><xref ref-type="fig" rid="F2">, 2</xref><xref ref-type="fig" rid="F3">, 3</xref><xref ref-type="fig" rid="F4">, 4</xref></tp:nomenclature><tp:treatment-sec sec-type="material" id="SECID0EDHAE"><title>Material examined.</title><p>Holotype (Figs <xref ref-type="fig" rid="F1">1</xref>, <xref ref-type="fig" rid="F2">2</xref>): <named-content xmlns:xlink="http://www.w3.org/1999/xlink" content-type="dwc:institutional_code" xlink:type="simple">UMMZ</named-content> 305035 (SL 4.1 mm, SH 2.8 mm). Paratype 1 (Fig. <xref ref-type="fig" rid="F3">3</xref>): <named-content xmlns:xlink="http://www.w3.org/1999/xlink" content-type="dwc:institutional_code" xlink:type="simple">UMMZ</named-content> 305036-1 (SL 3.9 mm, SH 2.7 mm), paratype 2: <named-content xmlns:xlink="http://www.w3.org/1999/xlink" content-type="dwc:institutional_code" xlink:type="simple">UMMZ</named-content> 30536-2 (SL 2.4 mm, SH 1.8 mm), paratype 3: <named-content xmlns:xlink="http://www.w3.org/1999/xlink" content-type="dwc:institutional_code" xlink:type="simple">NSMT</named-content>-Mo 78968 (SL 3.7 mm, SH 2.7 mm) and paratype 4 (Fig. <xref ref-type="fig" rid="F1">1B</xref>): <named-content xmlns:xlink="http://www.w3.org/1999/xlink" content-type="dwc:institutional_code" xlink:type="simple">NSMT</named-content>-Mo 78969 (SL 3.3 mm, SH 2.3 mm). Non-type specimens: four individuals of <italic><tp:taxon-name><tp:taxon-name-part taxon-name-part-type="genus">Borniopsis</tp:taxon-name-part> <tp:taxon-name-part taxon-name-part-type="species">mortoni</tp:taxon-name-part></tp:taxon-name></italic> (SL 2.4, 3.3, 3.8, 3.3 mm). All specimens were collected in the mud flats at the mouth of the Souzu River, Ainan-cho, Ehime Prefecture, southwestern Shikoku Island, Japan (<named-content xmlns:xlink="http://www.w3.org/1999/xlink" content-type="dwc:verbatimCoordinates" xlink:type="simple"><named-content content-type="geo-json" specific-use="{&#34;type&#34;:&#34;Point&#34;,&#34;coordinates&#34;:[132.550000,32.950000]}" id="NCID0E1KAE" xlink:type="simple">32°57'N, 132°33'E</named-content></named-content>). Comparative species (Fig. <xref ref-type="fig" rid="F4">4</xref>): <italic><tp:taxon-name><tp:taxon-name-part taxon-name-part-type="genus">Borniopsis</tp:taxon-name-part> <tp:taxon-name-part taxon-name-part-type="species">tsurumaru</tp:taxon-name-part></tp:taxon-name></italic>, <named-content xmlns:xlink="http://www.w3.org/1999/xlink" content-type="dwc:institutional_code" xlink:type="simple">SBMNH</named-content> 149526; <italic><tp:taxon-name><tp:taxon-name-part taxon-name-part-type="genus">Borniopsis</tp:taxon-name-part> <tp:taxon-name-part taxon-name-part-type="species">ariakensis</tp:taxon-name-part></tp:taxon-name></italic>, <named-content xmlns:xlink="http://www.w3.org/1999/xlink" content-type="dwc:institutional_code" xlink:type="simple">SBMNH</named-content> 35056; <italic><tp:taxon-name><tp:taxon-name-part taxon-name-part-type="genus">Borniopsis</tp:taxon-name-part> <tp:taxon-name-part taxon-name-part-type="species">ochetostomae</tp:taxon-name-part></tp:taxon-name></italic>, SBMNH149525; and <italic><tp:taxon-name><tp:taxon-name-part taxon-name-part-type="genus">Borniopsis</tp:taxon-name-part> <tp:taxon-name-part taxon-name-part-type="species">maipoensis</tp:taxon-name-part></tp:taxon-name></italic>, <named-content xmlns:xlink="http://www.w3.org/1999/xlink" content-type="dwc:institutional_code" xlink:type="simple">SBMNH</named-content> 35126.</p><fig id="F1" position="float" orientation="portrait"><label>Figure 1.</label><caption><p>
                  <italic><tp:taxon-name><tp:taxon-name-part taxon-name-part-type="genus">Borniopsis</tp:taxon-name-part> <tp:taxon-name-part taxon-name-part-type="species">mortoni</tp:taxon-name-part></tp:taxon-name></italic> and its host. <bold>A</bold> A crawling individual of <italic><tp:taxon-name><tp:taxon-name-part taxon-name-part-type="genus">Borniopsis</tp:taxon-name-part> <tp:taxon-name-part taxon-name-part-type="species">mortoni</tp:taxon-name-part></tp:taxon-name></italic>. <bold>B</bold> Right shell valve of Paratype 4 (<named-content xmlns:xlink="http://www.w3.org/1999/xlink" content-type="dwc:institutional_code" xlink:type="simple">NSMT</named-content> Mo 78969) bleached to remove the periostracum for observation of shell surface sculpture <bold>C, D</bold> <italic><tp:taxon-name><tp:taxon-name-part taxon-name-part-type="genus">Patinapta</tp:taxon-name-part> <tp:taxon-name-part taxon-name-part-type="species">ooplax</tp:taxon-name-part></tp:taxon-name></italic> with multiple individuals of <italic><tp:taxon-name><tp:taxon-name-part taxon-name-part-type="genus">Borniopsis</tp:taxon-name-part> <tp:taxon-name-part taxon-name-part-type="species">mortoni</tp:taxon-name-part></tp:taxon-name></italic> attached <bold>E, F</bold> <italic><tp:taxon-name><tp:taxon-name-part taxon-name-part-type="genus">Patinapta</tp:taxon-name-part> <tp:taxon-name-part taxon-name-part-type="species">ooplax</tp:taxon-name-part></tp:taxon-name> in situ</italic> in mud flats with <italic><tp:taxon-name><tp:taxon-name-part taxon-name-part-type="genus">Borniopsis</tp:taxon-name-part> <tp:taxon-name-part taxon-name-part-type="species">mortoni</tp:taxon-name-part></tp:taxon-name></italic> attached (arrowed). Photo credits: H. Ishikawa: <bold>A–C, E, F</bold>; Y. Hamamura: <bold>D</bold>. Scale bar: 1 mm.</p></caption><graphic xmlns:xlink="http://www.w3.org/1999/xlink" xlink:href="zookeys-615-033-g001.jpg" position="float" orientation="portrait" xlink:type="simple" id="oo_102020.jpg"/></fig><fig id="F2" position="float" orientation="portrait"><label>Figure 2.</label><caption><p>Holotype of <italic><tp:taxon-name><tp:taxon-name-part taxon-name-part-type="genus">Borniopsis</tp:taxon-name-part> <tp:taxon-name-part taxon-name-part-type="species">mortoni</tp:taxon-name-part></tp:taxon-name></italic> (<named-content xmlns:xlink="http://www.w3.org/1999/xlink" content-type="dwc:institutional_code" xlink:type="simple">UMMZ</named-content> 305035) (SL 4.1 mm). <bold>A, C, E</bold> Right valve <bold>B, D</bold> Left valve <bold>F, G</bold> Hinge structure of left and right valves. Abbreviations: aa, anterior adductor muscle; ac, anterior cardinal tooth; f, foot; gn, gonad; il, internal ligament; lid, inner demibranch of left side; pa, posterior adductor muscle; rid, inner demibranch of right side; st, stomach. Scale bars 1 mm. Photo credits: R. Goto: <bold>A–G</bold>.</p></caption><graphic xmlns:xlink="http://www.w3.org/1999/xlink" xlink:href="zookeys-615-033-g002.jpg" position="float" orientation="portrait" xlink:type="simple" id="oo_102021.jpg"/></fig><fig id="F3" position="float" orientation="portrait"><label>Figure 3.</label><caption><p>Paratype 1 of <italic><tp:taxon-name><tp:taxon-name-part taxon-name-part-type="genus">Borniopsis</tp:taxon-name-part> <tp:taxon-name-part taxon-name-part-type="species">mortoni</tp:taxon-name-part></tp:taxon-name></italic> (<named-content xmlns:xlink="http://www.w3.org/1999/xlink" content-type="dwc:institutional_code" xlink:type="simple">UMMZ</named-content> 305035) (SL 2.4 mm). <bold>A, C</bold> Right valve <bold>B, D</bold> Left valve <bold>E, F</bold> Hinge structure of right and left valves. Abbreviations: ac, anterior cardinal tooth; il, internal ligament. Scale bars 0.5 mm. Photo credits: R. Goto: <bold>A–F</bold>.</p></caption><graphic xmlns:xlink="http://www.w3.org/1999/xlink" xlink:href="zookeys-615-033-g003.jpg" position="float" orientation="portrait" xlink:type="simple" id="oo_102022.jpg"/></fig><fig id="F4" position="float" orientation="portrait"><label>Figure 4.</label><caption><p>
                  <bold>A</bold> <italic><tp:taxon-name><tp:taxon-name-part taxon-name-part-type="genus">Borniopsis</tp:taxon-name-part> <tp:taxon-name-part taxon-name-part-type="species">tsurumaru</tp:taxon-name-part></tp:taxon-name></italic> (<named-content xmlns:xlink="http://www.w3.org/1999/xlink" content-type="dwc:institutional_code" xlink:type="simple">SBMNH</named-content> 149526) <bold>B</bold> <italic><tp:taxon-name><tp:taxon-name-part taxon-name-part-type="genus">Borniopsis</tp:taxon-name-part> <tp:taxon-name-part taxon-name-part-type="species">ariakensis</tp:taxon-name-part></tp:taxon-name></italic> (<named-content xmlns:xlink="http://www.w3.org/1999/xlink" content-type="dwc:institutional_code" xlink:type="simple">SBMNH</named-content> 35056) <bold>C</bold> <italic><tp:taxon-name><tp:taxon-name-part taxon-name-part-type="genus">Borniopsis</tp:taxon-name-part> <tp:taxon-name-part taxon-name-part-type="species">ochetostomae</tp:taxon-name-part></tp:taxon-name></italic> (<named-content xmlns:xlink="http://www.w3.org/1999/xlink" content-type="dwc:institutional_code" xlink:type="simple">SBMNH</named-content> 149525) and <bold>D</bold> <italic><tp:taxon-name><tp:taxon-name-part taxon-name-part-type="genus">Borniopsis</tp:taxon-name-part> <tp:taxon-name-part taxon-name-part-type="species">maipoensis</tp:taxon-name-part></tp:taxon-name></italic> (<named-content xmlns:xlink="http://www.w3.org/1999/xlink" content-type="dwc:institutional_code" xlink:type="simple">SBMNH</named-content> 35126). Photo credits: R. Goto: <bold>A–C</bold>; P. Valentich-Scott: <bold>D</bold>. Scale bars 1 mm.</p></caption><graphic xmlns:xlink="http://www.w3.org/1999/xlink" xlink:href="zookeys-615-033-g004.jpg" position="float" orientation="portrait" xlink:type="simple" id="oo_102023.jpg"/></fig></tp:treatment-sec><tp:treatment-sec sec-type="type locality" id="SECID0EXMAE"><title>Type locality and habitat.</title><p>Mud flats at the mouth of the Souzu River, Ainan-cho, Ehime, southwestern Shikoku Island, Japan (<named-content xmlns:xlink="http://www.w3.org/1999/xlink" content-type="dwc:verbatimCoordinates" xlink:type="simple"><named-content content-type="geo-json" specific-use="{&#34;type&#34;:&#34;Point&#34;,&#34;coordinates&#34;:[132.550000,32.950000]}" id="NCID0EANAE" xlink:type="simple">32°57'N, 132°33'E</named-content></named-content>).</p></tp:treatment-sec><tp:treatment-sec sec-type="description" id="SECID0EFNAE"><title>Description.</title><p>Shell (Figs <xref ref-type="fig" rid="F1">1</xref>–<xref ref-type="fig" rid="F3">3</xref>): Shell small (up to 4.1 mm), thin, slightly inflated, shape elongate-ovate and equivalve; inequilateral, longer anteriorly. Anterior and posterior margins rounded, ventral margins slightly rounded. Umbo small. Beak small, prosogyrate, situated 2/3 of way toward posterior. Each valve covered by tan to dark brown periostracum with black deposits, often eroded around beaks (Figs <xref ref-type="fig" rid="F2">2</xref>, <xref ref-type="fig" rid="F3">3</xref>). Shell surface underneath periostracum smooth and whitish with pearly luster (Fig. <xref ref-type="fig" rid="F1">1B</xref>). <!--PageBreak-->Sculpture consisting of fine, dense and a few strong, widely spaced commarginal growth striae visible even on periostracum and very faint dense radial striae only visible underneath periostracum (Fig. <xref ref-type="fig" rid="F1">1B</xref>). Hinge of each valve consisting of a single stout cardinal tooth in front of umbo and well-developed oblique internal ligament posterior to umbo (Figs <xref ref-type="fig" rid="F2">2F, G</xref>; <xref ref-type="fig" rid="F3">3E, F</xref>). Soft parts (Figs <xref ref-type="fig" rid="F1">1</xref>, <xref ref-type="fig" rid="F2">2</xref>): Mantle not reflected, <!--PageBreak-->without prominent tentacles, edges narrowly extend beyond margin of shell, with numerous short papillae regularly arranged. Both anterior and posterior adductor muscles elongate-ovate, subequal and situated in the middle of dorsal and ventral margin. Ctenidia with gill axis nearly vertical, flat, consisting of single demibranch with both ascending and descending lamellae, joined anteriorly to inner and outer <!--PageBreak-->labial palps. Labial palps leaf-shaped. Foot slender, of moderate size, with small heel; byssal glands located just in front of heel. Gonads situated from middle to posterior in visceral mass just below umbo. Stomach and digestive gland large, occupying anterior part of visceral mass.</p></tp:treatment-sec><tp:treatment-sec sec-type="distribution" id="SECID0EZOAE"><title>Distribution.</title><p>Only known from the type locality.</p></tp:treatment-sec><tp:treatment-sec sec-type="host" id="SECID0E5OAE"><title>Host.</title><p>
              <italic><tp:taxon-name><tp:taxon-name-part taxon-name-part-type="genus">Patinapta</tp:taxon-name-part> <tp:taxon-name-part taxon-name-part-type="species">ooplax</tp:taxon-name-part></tp:taxon-name></italic> (<tp:taxon-name><tp:taxon-name-part taxon-name-part-type="phylum">Echinodermata</tp:taxon-name-part></tp:taxon-name>: <tp:taxon-name><tp:taxon-name-part taxon-name-part-type="class">Holothuroidea</tp:taxon-name-part></tp:taxon-name>: <tp:taxon-name><tp:taxon-name-part taxon-name-part-type="order">Apodida</tp:taxon-name-part></tp:taxon-name>: <tp:taxon-name><tp:taxon-name-part taxon-name-part-type="family">Synaptidae</tp:taxon-name-part></tp:taxon-name>) (Fig. <xref ref-type="fig" rid="F1">1C–F</xref>).</p></tp:treatment-sec><tp:treatment-sec sec-type="host" id="SECID0EGQAE"><title>Host association.</title><p>
              <italic><tp:taxon-name><tp:taxon-name-part taxon-name-part-type="genus">Borniopsis</tp:taxon-name-part> <tp:taxon-name-part taxon-name-part-type="species">mortoni</tp:taxon-name-part></tp:taxon-name></italic> attaches to the body surface of <italic><tp:taxon-name><tp:taxon-name-part taxon-name-part-type="genus">Patinapta</tp:taxon-name-part> <tp:taxon-name-part taxon-name-part-type="species">ooplax</tp:taxon-name-part></tp:taxon-name></italic> by both its foot and byssal threads (Fig. <xref ref-type="fig" rid="F1">1C–F</xref>). Individuals were patchily distributed in the mud flats. Within the particular patches we sampled, approximately 70% of synaptids served as hosts for <italic><tp:taxon-name><tp:taxon-name-part taxon-name-part-type="genus">Borniopsis</tp:taxon-name-part> <tp:taxon-name-part taxon-name-part-type="species">mortoni</tp:taxon-name-part></tp:taxon-name></italic>. Several <italic><tp:taxon-name><tp:taxon-name-part taxon-name-part-type="genus">Borniopsis</tp:taxon-name-part> <tp:taxon-name-part taxon-name-part-type="species">mortoni</tp:taxon-name-part></tp:taxon-name></italic> often occured on one the same host. At the maximum, more than 10 individuals were attached to a single host. Two <!--PageBreak--><italic><tp:taxon-name><tp:taxon-name-part taxon-name-part-type="genus">Patinapta</tp:taxon-name-part> <tp:taxon-name-part taxon-name-part-type="species">ooplax</tp:taxon-name-part></tp:taxon-name></italic> infested by <italic><tp:taxon-name><tp:taxon-name-part taxon-name-part-type="genus">Borniopsis</tp:taxon-name-part> <tp:taxon-name-part taxon-name-part-type="species">mortoni</tp:taxon-name-part></tp:taxon-name></italic> also harbored the endoparasitic eulimid gastropod <italic><tp:taxon-name><tp:taxon-name-part taxon-name-part-type="genus">Hypermastus</tp:taxon-name-part> <tp:taxon-name-part taxon-name-part-type="species">lacteus</tp:taxon-name-part></tp:taxon-name></italic> (A. Adams, 1864).</p></tp:treatment-sec><tp:treatment-sec sec-type="etymology" id="SECID0EXSAE"><title>Etymology.</title><p>The specific name is dedicated to Dr. Brian Morton who has made great contributions to marine biology, marine ecology and malacology. He discovered many interesting commensal galeommatoidean species from Hong Kong, some of which now belong to the genus <italic><tp:taxon-name><tp:taxon-name-part taxon-name-part-type="genus">Borniopsis</tp:taxon-name-part></tp:taxon-name></italic>.</p></tp:treatment-sec><tp:treatment-sec sec-type="remarks" id="SECID0EETAE"><title>Remarks.</title><p>The genus <italic><tp:taxon-name><tp:taxon-name-part taxon-name-part-type="genus">Borniopsis</tp:taxon-name-part></tp:taxon-name></italic> has been variously assigned to the <tp:taxon-name><tp:taxon-name-part taxon-name-part-type="family">Kelliidae</tp:taxon-name-part></tp:taxon-name> (<xref ref-type="bibr" rid="B26">Morton and Scott 1989</xref>), <tp:taxon-name><tp:taxon-name-part taxon-name-part-type="family">Lasaeidae</tp:taxon-name-part></tp:taxon-name> (<xref ref-type="bibr" rid="B2">Bieler et al. 2010</xref>), and the subfamily <tp:taxon-name><tp:taxon-name-part taxon-name-part-type="subfamily">Montacutinae</tp:taxon-name-part></tp:taxon-name> within <tp:taxon-name><tp:taxon-name-part taxon-name-part-type="family">Galeommatidae</tp:taxon-name-part></tp:taxon-name> <italic>sensu lato</italic> (<xref ref-type="bibr" rid="B11">Huber 2015</xref>). However, these family- or subfamily-level groupings are ill-defined when a range of characters and taxa are considered (<xref ref-type="bibr" rid="B31">Ponder 1998</xref>). Indeed, the molecular analyses conducted by <xref ref-type="bibr" rid="B8">Goto et al. (2012)</xref> showed that each of these groups is actually polyphyletic. In this study, we assigned the genus <italic><tp:taxon-name><tp:taxon-name-part taxon-name-part-type="genus">Borniopsis</tp:taxon-name-part></tp:taxon-name></italic> tentatively to <tp:taxon-name><tp:taxon-name-part taxon-name-part-type="family">Galeommatidae</tp:taxon-name-part></tp:taxon-name> <italic>sensu lato</italic>, which <xref ref-type="bibr" rid="B31">Ponder (1998)</xref> defined by the same diagnosis that was applied to the superfamily <tp:taxon-name><tp:taxon-name-part taxon-name-part-type="superfamily">Galeommatoidea</tp:taxon-name-part></tp:taxon-name>, as did <xref ref-type="bibr" rid="B11">Huber (2015)</xref>. Further taxonomic assignment of this genus within <tp:taxon-name><tp:taxon-name-part taxon-name-part-type="superfamily">Galeommatoidea</tp:taxon-name-part></tp:taxon-name> (or <tp:taxon-name><tp:taxon-name-part taxon-name-part-type="family">Galeommatidae</tp:taxon-name-part></tp:taxon-name> <italic>sensu lato</italic>) should be delayed until its family-level (or subfamily-level) classification is revised.</p><p>As with <italic><tp:taxon-name><tp:taxon-name-part taxon-name-part-type="genus">Borniopsis</tp:taxon-name-part> <tp:taxon-name-part taxon-name-part-type="species">mortoni</tp:taxon-name-part></tp:taxon-name></italic>, both <italic><tp:taxon-name><tp:taxon-name-part taxon-name-part-type="genus">Borniopsis</tp:taxon-name-part> <tp:taxon-name-part taxon-name-part-type="species">tsurumaru</tp:taxon-name-part></tp:taxon-name></italic> and <italic><tp:taxon-name><tp:taxon-name-part taxon-name-part-type="genus">Borniopsis</tp:taxon-name-part> <tp:taxon-name-part taxon-name-part-type="species">ariakensis</tp:taxon-name-part></tp:taxon-name></italic> have a symbiotic relationship with synaptid sea cucumbers (<xref ref-type="bibr" rid="B25">Morton 1988</xref>, <xref ref-type="bibr" rid="B26">Morton and Scott 1989</xref>, <xref ref-type="bibr" rid="B21">Lützen et al. 2004</xref>, <xref ref-type="bibr" rid="B13">Kai and Henmi 2008</xref>). However, the particular host species differ between them – <italic><tp:taxon-name><tp:taxon-name-part taxon-name-part-type="genus">Patinapta</tp:taxon-name-part> <tp:taxon-name-part taxon-name-part-type="species">ooplax</tp:taxon-name-part></tp:taxon-name></italic> (host solely for <italic><tp:taxon-name><tp:taxon-name-part taxon-name-part-type="genus">Borniopsis</tp:taxon-name-part> <tp:taxon-name-part taxon-name-part-type="species">mortoni</tp:taxon-name-part></tp:taxon-name></italic>) and <italic><tp:taxon-name><tp:taxon-name-part taxon-name-part-type="genus">Protankyra</tp:taxon-name-part> <tp:taxon-name-part taxon-name-part-type="species">bidentata</tp:taxon-name-part></tp:taxon-name></italic> (Woodward &amp; Barrett, 1858) (host for both <italic><tp:taxon-name><tp:taxon-name-part taxon-name-part-type="genus">Borniopsis</tp:taxon-name-part> <tp:taxon-name-part taxon-name-part-type="species">tsurumaru</tp:taxon-name-part></tp:taxon-name></italic> and <italic><tp:taxon-name><tp:taxon-name-part taxon-name-part-type="genus">Borniopsis</tp:taxon-name-part> <tp:taxon-name-part taxon-name-part-type="species">ariakensis</tp:taxon-name-part></tp:taxon-name></italic>) (<xref ref-type="bibr" rid="B26">Morton and Scott 1989</xref>, <xref ref-type="bibr" rid="B21">Lützen et al. 2004</xref>). <italic><tp:taxon-name><tp:taxon-name-part taxon-name-part-type="genus">Borniopsis</tp:taxon-name-part> <tp:taxon-name-part taxon-name-part-type="species">mortoni</tp:taxon-name-part></tp:taxon-name></italic> always attaches directly onto the body surface of the host (this study), whereas <italic><tp:taxon-name><tp:taxon-name-part taxon-name-part-type="genus">Borniopsis</tp:taxon-name-part> <tp:taxon-name-part taxon-name-part-type="species">tsurumaru</tp:taxon-name-part></tp:taxon-name></italic> can attach to the body surface of the host, or the wall of the host’s burrow, or to the carapace of commensal crabs living in the same burrows (<xref ref-type="bibr" rid="B25">Morton 1988</xref>, <xref ref-type="bibr" rid="B26">Morton and Scott 1989</xref>, <xref ref-type="bibr" rid="B21">Lützen et al. 2004</xref>, <xref ref-type="bibr" rid="B13">Kai and Henmi 2008</xref>, <xref ref-type="bibr" rid="B8">Goto et al. 2012</xref>). Furthermore, the number of bivalves per host is much higher in <italic><tp:taxon-name><tp:taxon-name-part taxon-name-part-type="genus">Borniopsis</tp:taxon-name-part> <tp:taxon-name-part taxon-name-part-type="species">mortoni</tp:taxon-name-part></tp:taxon-name></italic> (several to more than 10) than <italic><tp:taxon-name><tp:taxon-name-part taxon-name-part-type="genus">Borniopsis</tp:taxon-name-part> <tp:taxon-name-part taxon-name-part-type="species">tsurumaru</tp:taxon-name-part></tp:taxon-name></italic> and <italic><tp:taxon-name><tp:taxon-name-part taxon-name-part-type="genus">Borniopsis</tp:taxon-name-part> <tp:taxon-name-part taxon-name-part-type="species">ariakensis</tp:taxon-name-part></tp:taxon-name></italic> (usually one) (<xref ref-type="bibr" rid="B21">Lützen et al. 2004</xref>, Goto, Ishikawa, and Hamamura, personal observations).</p><p>The shells of <italic><tp:taxon-name><tp:taxon-name-part taxon-name-part-type="genus">Borniopsis</tp:taxon-name-part> <tp:taxon-name-part taxon-name-part-type="species">tsurumaru</tp:taxon-name-part></tp:taxon-name></italic> and <italic><tp:taxon-name><tp:taxon-name-part taxon-name-part-type="genus">Borniopsis</tp:taxon-name-part> <tp:taxon-name-part taxon-name-part-type="species">ariakensis</tp:taxon-name-part></tp:taxon-name></italic> are much larger (up to 11–12 mm in SL) than those of <italic><tp:taxon-name><tp:taxon-name-part taxon-name-part-type="genus">Borniopsis</tp:taxon-name-part> <tp:taxon-name-part taxon-name-part-type="species">mortoni</tp:taxon-name-part></tp:taxon-name></italic> (up to 4.1 mm) (<xref ref-type="bibr" rid="B26">Morton and Scott 1989</xref>) (Fig. <xref ref-type="fig" rid="F4">4A, B</xref>). Probably, this corresponds with the size of the host because <italic><tp:taxon-name><tp:taxon-name-part taxon-name-part-type="genus">Protankyra</tp:taxon-name-part> <tp:taxon-name-part taxon-name-part-type="species">bidentata</tp:taxon-name-part></tp:taxon-name></italic> is much larger than <italic><tp:taxon-name><tp:taxon-name-part taxon-name-part-type="genus">Patinapta</tp:taxon-name-part> <tp:taxon-name-part taxon-name-part-type="species">ooplax</tp:taxon-name-part></tp:taxon-name></italic>. The shells of <italic><tp:taxon-name><tp:taxon-name-part taxon-name-part-type="genus">Borniopsis</tp:taxon-name-part> <tp:taxon-name-part taxon-name-part-type="species">tsurumaru</tp:taxon-name-part></tp:taxon-name></italic> and <italic><tp:taxon-name><tp:taxon-name-part taxon-name-part-type="genus">Borniopsis</tp:taxon-name-part> <tp:taxon-name-part taxon-name-part-type="species">ariakensis</tp:taxon-name-part></tp:taxon-name></italic> are thicker and more inflated than those of <italic><tp:taxon-name><tp:taxon-name-part taxon-name-part-type="genus">Borniopsis</tp:taxon-name-part> <tp:taxon-name-part taxon-name-part-type="species">mortoni</tp:taxon-name-part></tp:taxon-name></italic> (<xref ref-type="bibr" rid="B21">Lützen et al. 2004</xref>; this study). In addition, the shells of <italic><tp:taxon-name><tp:taxon-name-part taxon-name-part-type="genus">Borniopsis</tp:taxon-name-part> <tp:taxon-name-part taxon-name-part-type="species">mortoni</tp:taxon-name-part></tp:taxon-name></italic> are always covered by a dark brown periostracum, whereas those of <italic><tp:taxon-name><tp:taxon-name-part taxon-name-part-type="genus">Borniopsis</tp:taxon-name-part> <tp:taxon-name-part taxon-name-part-type="species">tsurumaru</tp:taxon-name-part></tp:taxon-name></italic> and <italic><tp:taxon-name><tp:taxon-name-part taxon-name-part-type="genus">Borniopsis</tp:taxon-name-part> <tp:taxon-name-part taxon-name-part-type="species">ariakensis</tp:taxon-name-part></tp:taxon-name></italic> are often whitish, although some are dark brown. The umbones of <italic><tp:taxon-name><tp:taxon-name-part taxon-name-part-type="genus">Borniopsis</tp:taxon-name-part> <tp:taxon-name-part taxon-name-part-type="species">tsurumaru</tp:taxon-name-part></tp:taxon-name></italic> and <italic><tp:taxon-name><tp:taxon-name-part taxon-name-part-type="genus">Borniopsis</tp:taxon-name-part> <tp:taxon-name-part taxon-name-part-type="species">ariakensis</tp:taxon-name-part></tp:taxon-name></italic> are more protruding than those of <italic><tp:taxon-name><tp:taxon-name-part taxon-name-part-type="genus">Borniopsis</tp:taxon-name-part> <tp:taxon-name-part taxon-name-part-type="species">mortoni</tp:taxon-name-part></tp:taxon-name></italic> (Fig. <xref ref-type="fig" rid="F4">4A, B</xref>). A molecular analysis is needed to understand whether these three synaptid-associated species are monophyletic or not. In addition, morphological variation of <italic><tp:taxon-name><tp:taxon-name-part taxon-name-part-type="genus">Borniopsis</tp:taxon-name-part> <tp:taxon-name-part taxon-name-part-type="species">tsurumaru</tp:taxon-name-part></tp:taxon-name></italic> and <italic><tp:taxon-name><tp:taxon-name-part taxon-name-part-type="genus">Borniopsis</tp:taxon-name-part> <tp:taxon-name-part taxon-name-part-type="species">ariakensis</tp:taxon-name-part></tp:taxon-name></italic> is apparently continuous (Goto, Ishikawa and Hamamura, pers. obs.) so molecular testing should be employed to investigate whether they can be distinguished genetically or not.</p><!--PageBreak--><p>The present new species also closely resembles <italic><tp:taxon-name><tp:taxon-name-part taxon-name-part-type="genus">Borniopsis</tp:taxon-name-part> <tp:taxon-name-part taxon-name-part-type="species">ochetostomae</tp:taxon-name-part></tp:taxon-name></italic> and <italic><tp:taxon-name><tp:taxon-name-part taxon-name-part-type="genus">Borniopsis</tp:taxon-name-part> <tp:taxon-name-part taxon-name-part-type="species">maipoensis</tp:taxon-name-part></tp:taxon-name></italic> in having an elongate ovate shell covered by a brownish periostracum (Fig. <xref ref-type="fig" rid="F4">4C, D</xref>). However, <italic><tp:taxon-name><tp:taxon-name-part taxon-name-part-type="genus">Borniopsis</tp:taxon-name-part> <tp:taxon-name-part taxon-name-part-type="species">ochetostomae</tp:taxon-name-part></tp:taxon-name></italic> is much larger (up to 11 mm) than <italic><tp:taxon-name><tp:taxon-name-part taxon-name-part-type="genus">Borniopsis</tp:taxon-name-part> <tp:taxon-name-part taxon-name-part-type="species">mortoni</tp:taxon-name-part></tp:taxon-name></italic> and its beak is located more centrally than that of <italic><tp:taxon-name><tp:taxon-name-part taxon-name-part-type="genus">Borniopsis</tp:taxon-name-part> <tp:taxon-name-part taxon-name-part-type="species">mortoni</tp:taxon-name-part></tp:taxon-name></italic> (<xref ref-type="bibr" rid="B26">Morton and Scott 1989</xref>, <xref ref-type="bibr" rid="B12">Jespersen et al. 2002</xref>, this study) (Fig. <xref ref-type="fig" rid="F4">4C</xref>). On the other hand, <italic><tp:taxon-name><tp:taxon-name-part taxon-name-part-type="genus">Borniopsis</tp:taxon-name-part> <tp:taxon-name-part taxon-name-part-type="species">maipoensis</tp:taxon-name-part></tp:taxon-name></italic> is rather smaller (up to 3 mm) and more rounded than <italic><tp:taxon-name><tp:taxon-name-part taxon-name-part-type="genus">Borniopsis</tp:taxon-name-part> <tp:taxon-name-part taxon-name-part-type="species">mortoni</tp:taxon-name-part></tp:taxon-name></italic> (<xref ref-type="bibr" rid="B26">Morton and Scott 1989</xref>, this study) (Fig. <xref ref-type="fig" rid="F4">4D</xref>). In addition, <italic><tp:taxon-name><tp:taxon-name-part taxon-name-part-type="genus">Borniopsis</tp:taxon-name-part> <tp:taxon-name-part taxon-name-part-type="species">maipoensis</tp:taxon-name-part></tp:taxon-name></italic> has two distinct papillae on the dorsal surface of the foot (<xref ref-type="bibr" rid="B26">Morton and Scott 1989</xref>), whereas we did not observe such papillae on <italic><tp:taxon-name><tp:taxon-name-part taxon-name-part-type="genus">Borniopsis</tp:taxon-name-part> <tp:taxon-name-part taxon-name-part-type="species">mortoni</tp:taxon-name-part></tp:taxon-name></italic> (Fig. <xref ref-type="fig" rid="F1">1A</xref>). And lastly, the hosts for these three species are different – <italic><tp:taxon-name><tp:taxon-name-part taxon-name-part-type="genus">Borniopsis</tp:taxon-name-part> <tp:taxon-name-part taxon-name-part-type="species">mortoni</tp:taxon-name-part></tp:taxon-name></italic> (holothurian hosts), <italic><tp:taxon-name><tp:taxon-name-part taxon-name-part-type="genus">Borniopsis</tp:taxon-name-part> <tp:taxon-name-part taxon-name-part-type="species">ochetostomae</tp:taxon-name-part></tp:taxon-name></italic> (echiuran hosts) and <italic><tp:taxon-name><tp:taxon-name-part taxon-name-part-type="genus">Borniopsis</tp:taxon-name-part> <tp:taxon-name-part taxon-name-part-type="species">maipoensis</tp:taxon-name-part></tp:taxon-name></italic> (probably tanaid hosts) (<xref ref-type="bibr" rid="B26">Morton and Scott 1989</xref>, this study).</p></tp:treatment-sec><ref-list><ref id="B26"><mixed-citation xmlns:xlink="http://www.w3.org/1999/xlink" xlink:type="simple">
          <person-group><name name-style="western"><surname>Morton</surname><given-names>B</given-names></name><name name-style="western"><surname>Scott</surname><given-names>PH</given-names></name></person-group> (<year>1989</year>) <article-title>The Hong Kong <tp:taxon-name><tp:taxon-name-part taxon-name-part-type="above-genus">Galeommatacea</tp:taxon-name-part></tp:taxon-name> (<tp:taxon-name><tp:taxon-name-part taxon-name-part-type="phylum">Mollusca</tp:taxon-name-part></tp:taxon-name>: <tp:taxon-name><tp:taxon-name-part taxon-name-part-type="class">Bivalvia</tp:taxon-name-part></tp:taxon-name>) and their hosts, with descriptions of new species.</article-title> <source>Asian Marine Biology</source> <volume>6</volume>: <fpage>129</fpage>–<lpage>160</lpage>.</mixed-citation></ref><ref id="B2"><mixed-citation xmlns:xlink="http://www.w3.org/1999/xlink" xlink:type="simple">
          <person-group><name name-style="western"><surname>Bieler</surname><given-names>R</given-names></name><name name-style="western"><surname>Carter</surname><given-names>GJ</given-names></name><name name-style="western"><surname>Coan</surname><given-names>EV</given-names></name></person-group> (<year>2010</year>) <article-title>Classification of bivalve families.</article-title> <source>Malacologia</source> <volume>52</volume>: <fpage>113</fpage>–<lpage>184</lpage>.</mixed-citation></ref><ref id="B11"><mixed-citation xmlns:xlink="http://www.w3.org/1999/xlink" xlink:type="simple">
          <person-group><name name-style="western"><surname>Huber</surname><given-names>M</given-names></name></person-group> (<year>2015</year>) <source>Compendium of Bivalves 2. A full-color guide to the remaining seven families. A systematic listing of 8500 bivalve species and 10500 synonyms.</source> <publisher-name>ConchBooks</publisher-name>, <publisher-loc>Harxheim</publisher-loc>, <size units="page">907 pp</size>.</mixed-citation></ref><ref id="B31"><mixed-citation xmlns:xlink="http://www.w3.org/1999/xlink" xlink:type="simple">
          <person-group><name name-style="western"><surname>Ponder</surname><given-names>WF</given-names></name></person-group> (<year>1998</year>) <article-title>Superfamily <tp:taxon-name><tp:taxon-name-part taxon-name-part-type="superfamily">Galeommatoidea</tp:taxon-name-part></tp:taxon-name>.</article-title> In: <person-group><name name-style="western"><surname>Beesley</surname><given-names>PL</given-names></name><name name-style="western"><surname>Ross</surname><given-names>GJB</given-names></name><name name-style="western"><surname>Wells</surname><given-names>AE</given-names></name></person-group> (<role>Eds</role>) <source><tp:taxon-name><tp:taxon-name-part taxon-name-part-type="phylum">Mollusca</tp:taxon-name-part></tp:taxon-name>: the Southern Synthesis</source>. <publisher-name>CSIRO Publishing</publisher-name>, <publisher-loc>Melbourne</publisher-loc>, <fpage>316</fpage>–<lpage>318</lpage>.</mixed-citation></ref><ref id="B8"><mixed-citation xmlns:xlink="http://www.w3.org/1999/xlink" xlink:type="simple">
          <person-group><name name-style="western"><surname>Goto</surname><given-names>R</given-names></name><name name-style="western"><surname>Kawakita</surname><given-names>A</given-names></name><name name-style="western"><surname>Ishikawa</surname><given-names>H</given-names></name><name name-style="western"><surname>Hamamura</surname><given-names>Y</given-names></name><name name-style="western"><surname>Kato</surname><given-names>M</given-names></name></person-group> (<year>2012</year>) <article-title>Molecular phylogeny of the bivalve superfamily <tp:taxon-name><tp:taxon-name-part taxon-name-part-type="superfamily">Galeommatoidea</tp:taxon-name-part></tp:taxon-name> (<tp:taxon-name><tp:taxon-name-part taxon-name-part-type="subclass">Heterodonta</tp:taxon-name-part></tp:taxon-name>, <tp:taxon-name><tp:taxon-name-part taxon-name-part-type="order">Veneroida</tp:taxon-name-part></tp:taxon-name>) reveals dynamic evolution of symbiotic life style and interphylum host switching.</article-title> <source>BMC Evolutionary Biology</source> <volume>12</volume>: <elocation-id>172</elocation-id>. doi: <ext-link xlink:type="simple" ext-link-type="doi" xlink:href="10.1186/1471-2148-12-172">10.1186/1471-2148-12-172</ext-link></mixed-citation></ref><ref id="B25"><mixed-citation xmlns:xlink="http://www.w3.org/1999/xlink" xlink:type="simple">
          <person-group><name name-style="western"><surname>Morton</surname><given-names>B</given-names></name></person-group> (<year>1988</year>) <source>Partnerships in the Sea: Hong Kong's Marine Symbioses.</source> <publisher-name>Hong Kong University Press</publisher-name>, <publisher-loc>Hong Kong</publisher-loc>, <size units="page">140 pp</size>. <ext-link xlink:type="simple" ext-link-type="uri" xlink:href="http://www.jstor.org/stable/j.ctt2jc6c7">http://www.jstor.org/stable/j.ctt2jc6c7</ext-link></mixed-citation></ref><ref id="B21"><mixed-citation xmlns:xlink="http://www.w3.org/1999/xlink" xlink:type="simple">
          <person-group><name name-style="western"><surname>Lützen</surname><given-names>H</given-names></name><name name-style="western"><surname>Jespersen</surname><given-names>Å</given-names></name><name name-style="western"><surname>Takahashi</surname><given-names>T</given-names></name><name name-style="western"><surname>Kai</surname><given-names>T</given-names></name></person-group> (<year>2004</year>) <article-title>Morphology, structure of dimorphic sperm, and reproduction in the hermaphroditic commensal bivalve <italic><tp:taxon-name><tp:taxon-name-part taxon-name-part-type="genus">Pseudopythina</tp:taxon-name-part> <tp:taxon-name-part taxon-name-part-type="species">tsrumaru</tp:taxon-name-part></tp:taxon-name></italic> (<tp:taxon-name><tp:taxon-name-part taxon-name-part-type="superfamily">Galeommatoidea</tp:taxon-name-part></tp:taxon-name>: <tp:taxon-name><tp:taxon-name-part taxon-name-part-type="above-genus">Kellidae</tp:taxon-name-part></tp:taxon-name>).</article-title> <source>Journal of Morphology</source> <volume>262</volume>: <fpage>407</fpage>–<lpage>420</lpage>. doi: <ext-link xlink:type="simple" ext-link-type="doi" xlink:href="10.1002/jmor.10158">10.1002/jmor.10158</ext-link></mixed-citation></ref><ref id="B13"><mixed-citation xmlns:xlink="http://www.w3.org/1999/xlink" xlink:type="simple">
          <person-group><name name-style="western"><surname>Kai</surname><given-names>T</given-names></name><name name-style="western"><surname>Henmi</surname><given-names>Y</given-names></name></person-group> (<year>2008</year>) <article-title>Description of zoeae and habitat of Elamenopsis ariakensis (Brachyura: Hymenosomatidae) living within the burrows of the sea cucumber <italic><tp:taxon-name><tp:taxon-name-part taxon-name-part-type="genus">Protankyra</tp:taxon-name-part> <tp:taxon-name-part taxon-name-part-type="species">bidentata</tp:taxon-name-part></tp:taxon-name></italic>.</article-title> <source>Journal of Crustacean Biology</source> <volume>28</volume>: <fpage>342</fpage>–<lpage>351</lpage>. doi: <ext-link xlink:type="simple" ext-link-type="doi" xlink:href="10.1163/20021975-99990379">10.1163/20021975-99990379</ext-link></mixed-citation></ref><ref id="B12"><mixed-citation xmlns:xlink="http://www.w3.org/1999/xlink" xlink:type="simple">
          <person-group><name name-style="western"><surname>Jespersen</surname><given-names>Å</given-names></name><name name-style="western"><surname>Lützen</surname><given-names>J</given-names></name><name name-style="western"><surname>Morton</surname><given-names>B</given-names></name></person-group> (<year>2002</year>) <article-title>Ultrastructure of dimorphic sperm and seminal receptacle in the hermaphrodites <italic><tp:taxon-name><tp:taxon-name-part taxon-name-part-type="genus">Barrimysia</tp:taxon-name-part> <tp:taxon-name-part taxon-name-part-type="species">siphonosomae</tp:taxon-name-part></tp:taxon-name></italic> and <italic><tp:taxon-name><tp:taxon-name-part taxon-name-part-type="genus">Pseudopythina</tp:taxon-name-part> <tp:taxon-name-part taxon-name-part-type="species">ochetostomae</tp:taxon-name-part></tp:taxon-name></italic> (<tp:taxon-name><tp:taxon-name-part taxon-name-part-type="class">Bivalvia</tp:taxon-name-part></tp:taxon-name>, <tp:taxon-name><tp:taxon-name-part taxon-name-part-type="superfamily">Galeommatoidea</tp:taxon-name-part></tp:taxon-name>).</article-title> <source>Zoomorphology</source> <volume>121</volume>: <fpage>159</fpage>–<lpage>172</lpage>. doi: <ext-link xlink:type="simple" ext-link-type="doi" xlink:href="10.1007/s00435-001-0053-5">10.1007/s00435-001-0053-5</ext-link></mixed-citation></ref></ref-list></tp:taxon-treatment>
